# Supplementary material for: Evaluation of Different Combinations of Ornamental Perennials for Sustainable Management in Urban Greening
Source: Plants (Basel). 2023 Sep 18;12(18):3293. doi: 10.3390/plants12183293 (PMC10536764; doi:10.3390/plants12183293)
Supplement: Supplementary file 1 [file plants-12-03293-s001.zip]

Archive with 1 entries (1 files):
- plants-2558426-supplementary.pdf
